# Supplementary material for: The crop mined phosphorus nutrition via modifying root traits and rhizosphere micro‐food web to meet the increased growth demand under elevated CO2
Source: Imeta. 2024 Oct 25;3(6):e245. doi: 10.1002/imt2.245 (PMC11683460; doi:10.1002/imt2.245)
Supplement: Supplementary file 2 — Table S1: Properties of the co‐occurrence networks of AMF, ALP‐producing bacteria, protozoa, and bacterivorous and fungivorous nematodes obtained under different CO2 treatments. Table S2: Network complexity indices (means ± SE) of the co‐occurrence networks of whole microbiota community under different CO2 treatments. [file IMT2-3-e245-s002.xlsx]

## Sheet: S1
Table S1 Properties of the co-occurrence networks of the AMF, ALP-producing bacteria, protozoa, and bacterivorous and fungivorous nematode communities obtained under ambient CO2 (aCO2) and elevated CO2 (eCO2). AMF: Arbuscular mycorrhizal fungi; ALP-producing bacteria: alkaline phosphomonoesterase-producing bacteria.
Indices	AMF		ALP-producing bacteria		Protozoa			Bacterivores		Fungivores
	aCO2	eCO2	aCO2	eCO2	aCO2		eCO2	aCO2	eCO2	aCO2	eCO2
Node numbers	13	17	230	216	419		523	11	11	6	6
Edge numbers	5	6	333	276	4303		6431	4	2	6	0
Positive edges	1	1	0.91	0.88	1		0.99	0.5	0.5	0.83	0
Negative edges	0	0	0.08	0.12	0		0.01	0.5	0.5	0.17	0
Average degree	0.77	0.71	2.9	2.56	20.5		24.6	0.73	0.36	2	0
Connectedness	0.064	0.044	0.013	0.012	0.049		0.047	0.073	0.036	0.4	0

## Sheet:  S2
Table S2 Network complexity indices (means ± standard errors, n = 6) of the co-occurrence networks of all microbiota communities under ambient CO2 (aCO2) and elevated CO2 (eCO2).
Complexity indices	Treatments
	aCO2	eCO2
Node numbers	174 ± 2	181 ± 3
Edge numbers	117 ± 1	142 ± 3
Average degree	1.34 ± 0.01	1.57 ± 0.02
Connectedness	0.007 ± 0.0001	0.008 ± 0.0002
Significance analysis was performed using the t-test. The bold values represent the significant effects (p < 0.05).
